# Supplementary material for: Comparison of Poly-A+ Selection and rRNA Depletion in Detection of lncRNA in Two Equine Tissues Using RNA-seq
Source: Noncoding RNA. 2020 Aug 21;6(3):32. doi: 10.3390/ncrna6030032 (PMC7549351; doi:10.3390/ncrna6030032)
Supplement: Supplementary file 1 [file ncrna-06-00032-s001.zip]

Archive with 2 entries (2 files):
- Copy of Table S3_raw_edgeR.xlsx
- supp-re2.pdf
